# Supplementary material for: HIV-1 tropism in low-level viral load HIV-1 infections during HAART in Guangdong, China
Source: Front Microbiol. 2023 Apr 20;14:1159763. doi: 10.3389/fmicb.2023.1159763 (PMC10158941; doi:10.3389/fmicb.2023.1159763)
Supplement: SUPPLEMENTAL TABLE 1A — The composition of amino acids in CRF08_BC HIV-1 gp120 V3 loop. [file Table_1.xlsx]

## Sheet: Supplementary Table 1A 
	The composition of amino acids in CRF08_BC HIV-1 gp120 V3 loop / %
	CCR5-using （sequences = 39）												Amino acid			CXCR4-using （sequences = 1）
												100	C	1	C	100
						2.6	A	5.1	V	7.7	I	84.6	T	2	I	100
												100	R	3	R	100
												100	P	4	P	100
								5.1	S	7.7	G	87.2	N	5	G	100
												100	N	6	N	100
												100	N	7	N	100
												100	T	8	T	100
												100	R	9	R	100
				2.6	T	2.6	R	2.6	Q	2.6	E	89.6	K	10	R	100
												100	S	11	S	100
										7.7	V	92.3	I	12	I	100
										5.1	G	94.9	R	13	R	100
												100	I	14	I	100
												100	G	15	G	100
												100	P	16	P	100
												100	G	17	G	100
										2.6	R	97.4	Q	18	Q	100
										5.1	A	94.9	T	19	T	100
										2.6	I	97.4	F	20	F	100
										5.1	F	94.9	Y	21	Y	100
												100	A	22	A	100
										2.6	N	97.4	T	23	T	100
												100	G	24	G	100
		2.6	Q	2.6	N	5.1	G	10.3	A	17.9	E	61.5	D	25	D	100
										12.8	V	87.2	I	26	I	100
										2.6	T	97.4	I	27	I	100
												100	G	28	G	100
										12.8	N	87.2	D	29	D	100
												100	I	30	I	100
												100	R	31	R	100
										7.7	K	92.3	Q	32	Q	100
												100	A	33	A	100
										15.4	Y	84.6	H	34	H	100
												100	C	35	C	100
	Abbreviations: A, alanine; C, cysteine; D, aspartic acid; E, glutamic acid; F, phenylalanine; G, glycine; H, histidine; I, isoleucine; K, lysine; L, leucine; M, methionine; N, asparagine; P, proline; Q, glutamine; R, arginine; S, serine; T, threonine; V, valine; Y, tyrosine.
