# Supplementary material for: HIV-1 tropism in low-level viral load HIV-1 infections during HAART in Guangdong, China
Source: Front Microbiol. 2023 Apr 20;14:1159763. doi: 10.3389/fmicb.2023.1159763 (PMC10158941; doi:10.3389/fmicb.2023.1159763)
Supplement: SUPPLEMENTAL TABLE 1B — The composition of amino acids in CRF55_01B HIV-1 gp120 V3 loop. [file Table_2.xlsx]

## Sheet: Supplementary Table 1B 
	The composition of amino acids in CRF55_01B HIV-1 gp120 V3 loop / %
	CCR5-using （sequences = 10）											Amino acid			CXCR4-using （sequences = 9）
											100	C	1	C	100
									10	F	90	T	2	T	100
											100	R	3	R	100
											100	P	4	P	100
					10	N	10	G	30	A	50	S	5	A	55.6	D	11.1	G	11.1	N	11.1	S	11.1
											100	N	6	N	100
											100	N	7	N	88.9	K	11.1
											100	T	8	T	77.8	I	22.2
											100	R	9	R	88.9	K	11.1
									10	E	90	T	10	T	55.6	I	33.3	K	11.1
									30	G	70	S	11	G	55.6	R	33.3	S	11.1
							10	M	30	V	60	I	12	I	55.6	M	22.2	K	11.1	T	11.1
	10	S	10	R	10	P	10	H	20	G	40	T	13	T	100
											100	I	14	I	44.5	M	33.3	R	22.2
											100	G	15	G	100
											100	P	16	P	100
											100	G	17	G	100
									10	R	90	Q	18	H	44.5	Q	22.2	R	22.2	K	11.1
							10	M	30	A	60	V	19	V	100
											100	F	20	F	100
											100	Y	21	Y	100
					10	T	10	Q	10	K	70	R	22	R	88.9	K	11.1
									10	I	90	T	23	T	100
											100	G	24	G	88.9	E	11.1
									40	E	60	D	25	D	55.6	E	33.3	A	11.1
									10	V	90	I	26	I	88.9	V	11.1
									10	V	90	I	27	I	100
											100	G	28	G	100
											100	D	29	D	100
											100	I	30	I	100
									10	G	90	R	31	R	100
							10	S	20	Q	70	K	32	K	100
											100	A	33	A	100
							10	H	30	Y	60	F	34	F	77.8	Y	22.2
											100	C	35	C	100
	Abbreviations: A, alanine; C, cysteine; D, aspartic acid; E, glutamic acid; F, phenylalanine; G, glycine; H, histidine; I, isoleucine; K, lysine; L, leucine; M, methionine; N, asparagine; P, proline; Q, glutamine; R, arginine; S, serine; T, threonine; V, valine; Y, tyrosine.
