# Supplementary material for: HIV-1 tropism in low-level viral load HIV-1 infections during HAART in Guangdong, China
Source: Front Microbiol. 2023 Apr 20;14:1159763. doi: 10.3389/fmicb.2023.1159763 (PMC10158941; doi:10.3389/fmicb.2023.1159763)
Supplement: SUPPLEMENTAL TABLE 1C — The composition of amino acids in subtype B HIV-1 gp120 V3 loop. [file Table_3.xlsx]

## Sheet: Supplementary Table 1C
	The composition of amino acids in subtype B HIV-1 gp120 V3 loop / %
	CCR5-using (sequences = 12)									Amino acid			CXCR4-using (sequences = 3)
									100	C	1	C	100
									100	T	2	T	100
									100	R	3	R	100
					8.3	S	8.3	L	83.4	P	4	P	100
							8.3	S	91.7	N	5	N	100
							8.3	H	91.7	N	6	N	100
									100	N	7	N	100
									100	T	8	T	100
									100	R	9	R	66.7	I	33.3
							8.3	T	91.7	K	10	K	66.7	G	33.3
							33.3	G	66.7	S	11	R	66.7	S	33.3
					8.3	T	16.7	V	75	I	12	I	66.7	V	33.3
			8.3	R	8.3	P	16.7	Q	66.7	H	13	S	66.7	H	33.3
					8.3	V	16.7	L	75	I	14	I	66.7	L	33.3
									100	G	15	G	100
					8.3	W	8.3	Q	83.4	P	16	P	100
									100	G	17	G	100
							33.3	Q	66.7	R	18	R	100
					8.3	T	8.3	M	83.4	A	19	A	66.7	S	33.3
	8.3	M	16.7	I	25	W	25	L	25	F	20	W	66.7	F	33.3
									100	Y	21	V	66.7	Y	33.3
					8.3	T	8.3	R	83.4	A	22	A	66.7	T	33.3
									100	T	23	T	66.7	S	33.3
									100	G	24	R	66.7	K	33.3
					25	D	33.3	Q	41.7	E	25	Q	66.7	N	33.3
									100	I	26	I	100
							16.7	V	83.3	I	27	I	100
									100	G	28	G	100
					8.3	Q	8.3	N	83.4	D	29	D	66.7	N	33.3
									100	I	30	I	100
									100	R	31	R	100
			8.3	E	16.7	R	25	K	50	Q	32	Q	66.7	K	33.3
							8.3	S	91.7	A	33	A	100
					8.3	Y	16.7	N	75	H	34	H	66.7	Y	33.3
									100	C	35	C	100
	Abbreviations: A, alanine; C, cysteine; D, aspartic acid; E, glutamic acid; F, phenylalanine; G, glycine; H, histidine; I, isoleucine; K, lysine; L, leucine; M, methionine; N, asparagine; P, proline; Q, glutamine; R, arginine; S, serine; T, threonine; V, valine; Y, tyrosine.
