# Supplementary material for: HIV-1 tropism in low-level viral load HIV-1 infections during HAART in Guangdong, China
Source: Front Microbiol. 2023 Apr 20;14:1159763. doi: 10.3389/fmicb.2023.1159763 (PMC10158941; doi:10.3389/fmicb.2023.1159763)
Supplement: SUPPLEMENTAL TABLE 2 — The statistical result of ordinary one-way ANOVA. [file Table_4.xlsx]

## Sheet: Supplementary Table 2
Number of families	1							Table Analyzed	DIVERSITY
Number of comparisons per family	28							Data sets analyzed	A-H
Alpha	0.05
								ANOVA summary
Tukey's multiple comparisons test	Mean Diff.	95.00% CI of diff.	Below threshold?	Summary	Adjusted P Value			F	1959
X4-07BC & R5-07BC vs. X4-07BC & 01AE	0.05572	0.04950 to 0.06194	Yes	****	<0.0001	A-B		P value	<0.0001
X4-07BC & R5-07BC vs. X4-07BC & R5-01AE	0.05936	0.05266 to 0.06606	Yes	****	<0.0001	A-C		P value summary	****
X4-07BC & R5-07BC vs. X4-07BC & X4-01AE	0.04839	0.04049 to 0.05629	Yes	****	<0.0001	A-D		Significant diff. among means (P < 0.05)?	Yes
X4-07BC & R5-07BC vs. X4-01AE & R5-01AE	0.0957	0.08946 to 0.1019	Yes	****	<0.0001	A-E		R squared	0.8522
X4-07BC & R5-07BC vs. R5-07BC & 01AE	-0.03566	-0.04155 to -0.02977	Yes	****	<0.0001	A-F
X4-07BC & R5-07BC vs. R5-07BC & R5-01AE	-0.02955	-0.03566 to -0.02344	Yes	****	<0.0001	A-G		Brown-Forsythe test
X4-07BC & R5-07BC vs. R5-07BC & X4-01AE	-0.04795	-0.05442 to -0.04148	Yes	****	<0.0001	A-H		F (DFn, DFd)
X4-07BC & 01AE vs. X4-07BC & R5-01AE	0.00364	-0.001977 to 0.009257	No	ns	0.5054	B-C		P value
X4-07BC & 01AE vs. X4-07BC & X4-01AE	-0.00733	-0.01434 to -0.0003178	Yes	*	0.0331	B-D		P value summary
X4-07BC & 01AE vs. X4-01AE & R5-01AE	0.03998	0.03492 to 0.04504	Yes	****	<0.0001	B-E		Are SDs significantly different (P < 0.05)?
X4-07BC & 01AE vs. R5-07BC & 01AE	-0.09138	-0.09601 to -0.08675	Yes	****	<0.0001	B-F
X4-07BC & 01AE vs. R5-07BC & R5-01AE	-0.08527	-0.09017 to -0.08037	Yes	****	<0.0001	B-G		Bartlett's test
X4-07BC & 01AE vs. R5-07BC & X4-01AE	-0.1037	-0.1090 to -0.09832	Yes	****	<0.0001	B-H		Bartlett's statistic (corrected)	398.9
X4-07BC & R5-01AE vs. X4-07BC & X4-01AE	-0.01097	-0.01841 to -0.003530	Yes	***	0.0002	C-D		P value	<0.0001
X4-07BC & R5-01AE vs. X4-01AE & R5-01AE	0.03634	0.03070 to 0.04198	Yes	****	<0.0001	C-E		P value summary	****
X4-07BC & R5-01AE vs. R5-07BC & 01AE	-0.09502	-0.1003 to -0.08976	Yes	****	<0.0001	C-F		Are SDs significantly different (P < 0.05)?	Yes
X4-07BC & R5-01AE vs. R5-07BC & R5-01AE	-0.08891	-0.09440 to -0.08342	Yes	****	<0.0001	C-G
X4-07BC & R5-01AE vs. R5-07BC & X4-01AE	-0.1073	-0.1132 to -0.1014	Yes	****	<0.0001	C-H		ANOVA table	SS	DF	MS	F (DFn, DFd)	P value
X4-07BC & X4-01AE vs. X4-01AE & R5-01AE	0.04731	0.04028 to 0.05434	Yes	****	<0.0001	D-E		Treatment (between columns)	6.577	7	0.9396	F (7, 2377) = 1959	P<0.0001
X4-07BC & X4-01AE vs. R5-07BC & 01AE	-0.08405	-0.09078 to -0.07732	Yes	****	<0.0001	D-F		Residual (within columns)	1.14	2377	0.0004797
X4-07BC & X4-01AE vs. R5-07BC & R5-01AE	-0.07794	-0.08485 to -0.07103	Yes	****	<0.0001	D-G		Total	7.718	2384
X4-07BC & X4-01AE vs. R5-07BC & X4-01AE	-0.09634	-0.1036 to -0.08910	Yes	****	<0.0001	D-H
X4-01AE & R5-01AE vs. R5-07BC & 01AE	-0.1314	-0.1360 to -0.1267	Yes	****	<0.0001	E-F		Data summary
X4-01AE & R5-01AE vs. R5-07BC & R5-01AE	-0.1253	-0.1302 to -0.1203	Yes	****	<0.0001	E-G		Number of treatments (columns)	8
X4-01AE & R5-01AE vs. R5-07BC & X4-01AE	-0.1437	-0.1490 to -0.1383	Yes	****	<0.0001	E-H		Number of values (total)	2385
R5-07BC & 01AE vs. R5-07BC & R5-01AE	0.00611	0.001629 to 0.01059	Yes	***	0.001	F-G
R5-07BC & 01AE vs. R5-07BC & X4-01AE	-0.01229	-0.01726 to -0.007320	Yes	****	<0.0001	F-H
R5-07BC & R5-01AE vs. R5-07BC & X4-01AE	-0.0184	-0.02362 to -0.01318	Yes	****	<0.0001	G-H
Test details	Mean 1	Mean 2	Mean Diff.	SE of diff.	n1	n2	q	DF
X4-07BC & R5-07BC vs. X4-07BC & 01AE	0.2613	0.2056	0.05572	0.002049	170	348	38.45	2377
X4-07BC & R5-07BC vs. X4-07BC & R5-01AE	0.2613	0.202	0.05936	0.002207	170	234	38.03	2377
X4-07BC & R5-07BC vs. X4-07BC & X4-01AE	0.2613	0.2129	0.04839	0.002605	170	121	26.27	2377
X4-07BC & R5-07BC vs. X4-01AE & R5-01AE	0.2613	0.1656	0.0957	0.002056	170	341	65.82	2377
X4-07BC & R5-07BC vs. R5-07BC & 01AE	0.2613	0.297	-0.03566	0.001943	170	504	25.96	2377
X4-07BC & R5-07BC vs. R5-07BC & R5-01AE	0.2613	0.2909	-0.02955	0.002013	170	390	20.76	2377
X4-07BC & R5-07BC vs. R5-07BC & X4-01AE	0.2613	0.3093	-0.04795	0.002134	170	277	31.78	2377
X4-07BC & 01AE vs. X4-07BC & R5-01AE	0.2056	0.202	0.00364	0.001852	348	234	2.78	2377
X4-07BC & 01AE vs. X4-07BC & X4-01AE	0.2056	0.2129	-0.00733	0.002312	348	121	4.485	2377
X4-07BC & 01AE vs. X4-01AE & R5-01AE	0.2056	0.1656	0.03998	0.001669	348	341	33.88	2377
X4-07BC & 01AE vs. R5-07BC & 01AE	0.2056	0.297	-0.09138	0.001527	348	504	84.66	2377
X4-07BC & 01AE vs. R5-07BC & R5-01AE	0.2056	0.2909	-0.08527	0.001615	348	390	74.66	2377
X4-07BC & 01AE vs. R5-07BC & X4-01AE	0.2056	0.3093	-0.1037	0.001764	348	277	83.13	2377
X4-07BC & R5-01AE vs. X4-07BC & X4-01AE	0.202	0.2129	-0.01097	0.002452	234	121	6.326	2377
X4-07BC & R5-01AE vs. X4-01AE & R5-01AE	0.202	0.1656	0.03634	0.001859	234	341	27.64	2377
X4-07BC & R5-01AE vs. R5-07BC & 01AE	0.202	0.297	-0.09502	0.001733	234	504	77.56	2377
X4-07BC & R5-01AE vs. R5-07BC & R5-01AE	0.202	0.2909	-0.08891	0.001811	234	390	69.43	2377
X4-07BC & R5-01AE vs. R5-07BC & X4-01AE	0.202	0.3093	-0.1073	0.001945	234	277	78.04	2377
X4-07BC & X4-01AE vs. X4-01AE & R5-01AE	0.2129	0.1656	0.04731	0.002318	121	341	28.87	2377
X4-07BC & X4-01AE vs. R5-07BC & 01AE	0.2129	0.297	-0.08405	0.002217	121	504	53.61	2377
X4-07BC & X4-01AE vs. R5-07BC & R5-01AE	0.2129	0.2909	-0.07794	0.002279	121	390	48.36	2377
X4-07BC & X4-01AE vs. R5-07BC & X4-01AE	0.2129	0.3093	-0.09634	0.002387	121	277	57.08	2377
X4-01AE & R5-01AE vs. R5-07BC & 01AE	0.1656	0.297	-0.1314	0.001536	341	504	121	2377
X4-01AE & R5-01AE vs. R5-07BC & R5-01AE	0.1656	0.2909	-0.1253	0.001624	341	390	109.1	2377
X4-01AE & R5-01AE vs. R5-07BC & X4-01AE	0.1656	0.3093	-0.1437	0.001772	341	277	114.7	2377
R5-07BC & 01AE vs. R5-07BC & R5-01AE	0.297	0.2909	0.00611	0.001477	504	390	5.85	2377
R5-07BC & 01AE vs. R5-07BC & X4-01AE	0.297	0.3093	-0.01229	0.001638	504	277	10.61	2377
R5-07BC & R5-01AE vs. R5-07BC & X4-01AE	0.2909	0.3093	-0.0184	0.001721	390	277	15.12	2377
