# Supplementary material for: HIV-1 tropism in low-level viral load HIV-1 infections during HAART in Guangdong, China
Source: Front Microbiol. 2023 Apr 20;14:1159763. doi: 10.3389/fmicb.2023.1159763 (PMC10158941; doi:10.3389/fmicb.2023.1159763)
Supplement: SUPPLEMENTAL TABLE 3 — The mutiple timepoint of PLWH. [file Table_5.xlsx]

## Sheet: Supplemental Table 3
Number of HIV-1 env-c2v3 sequence	Amino acid sequence of V3 loop	Statistical conduct	HIV-1 Tropism switch (yes or no)	Timepoint of HIV-1 Tropism switch	HIV-1 Tropism	HIV-1 Subtype	Time since CD4+T detection to HAART initiation (day)	Baseline definition (yes or no)	Name	Age (year)	Gender	Date of plasma sampling and HIV-1 RNA detection	HIV-1 RNA load (copies/mL)	Delay of HAART initiation (day)	Time on HAART (day)	HAART > 6 months (yes or no)	Date of birth	Route of infection	Baseline CD4+ T cell count (cells/μL)	Baseline CD8+ T cell count (cells/μL)	Baseline CD4+/CD8+	Date of whole blood sampling and CD4 & CD8 detection	Date of HIV-1 confirmation	Date of HAART initiation	Initial HAART regimen prescribed
FX15763	CTRPNNNTRKSIRIGPGQTFYATGGIIGDIRQAHC	excluded from 537 PLWH demographic analysis and CD4-logistic regression analysis	NO		R5	07_BC	62	NO	CHX	47	Male	2018-07-18	692	181	2275	YES	1971-01-10	Non sexual transmission	372	909	0.409241	2012-02-23	2011-10-27	2012-04-25	EFV+AZT+3TC
FX18404	CTRPNNNTRKSIRIGPGQTFYATGGIIGDIRQAHC	enrolled			R5	07_BC	62	NO	CHX	48	Male	2019-06-11	548	181	2603	YES	1971-01-10	Non sexual transmission	372	909	0.409241	2012-02-23	2011-10-27	2012-04-25	EFV+AZT+3TC
FX01933	CTRPSNNIRTSTHIGPGQAFYKTGDIIGDIRKAYC	excluded from 537 PLWH demographic analysis and CD4-logistic regression analysis	NO		X4	01_AE	22	YES	CJM	30	Female	2012-12-12	684	1150	1658	YES	1982-01-01	Non sexual transmission	88	882	0.0997732	2008-05-07	2005-04-05	2008-05-29	D4T+NVP+DDI
FX07466	CTRPSNNIRTSAHIGPGQAFYKTGDIIGDIRKAYC	enrolled			X4	01_AE	22	YES	CJM	33	Female	2015-04-29	942	1150	2526	YES	1982-01-01	Non sexual transmission	88	882	0.0997732	2008-05-07	2005-04-05	2008-05-29	D4T+NVP+DDI
FX11818	CTRPNNNTRKSIRIGPGQTFYAMGEVIGDIRLAHC	excluded from 537 PLWH demographic analysis and CD4-logistic regression analysis	NO		R5	07_BC	1	YES	CJY	26	Female	2017-04-10	533	239	816	YES	1991-09-25	Non sexual transmission	307	0	#DIV/0!	2015-01-14	2014-05-21	2015-01-15	3TC+EFV+TDF
FX13580	CTRPNNNTRKSIRIGPGQTFYAMGEVIGDIRLAHC	enrolled			R5	07_BC	1	YES	CJY	26	Female	2017-10-30	890	239	1019	YES	1991-09-25	Non sexual transmission	307	0	#DIV/0!	2015-01-14	2014-05-21	2015-01-15	3TC+EFV+TDF
FX15769	CTRPNNNTRKSIRIGPGQTFYATGEIIGDIRQAYC	excluded from 537 PLWH demographic analysis and CD4-logistic regression analysis	NO		R5	07_BC	28	YES	CLW	46	Male	2018-07-18	432	882	2351	YES	1972-03-27	Non sexual transmission	264	1001	0.263736	2012-01-12	2009-09-10	2012-02-09	EFV+AZT+3TC
FX22345	CTRPNNNTRKSIRIGPGQTFYATGAIIGNIRQAYC	enrolled			R5	07_BC	28	YES	CLW	48	Male	2020-09-16	933	882	3142	YES	1972-03-27	Non sexual transmission	264	1001	0.263736	2012-01-12	2009-09-10	2012-02-09	EFV+AZT+3TC
FX14244	CTRPGNNTRKSIRIGPGQTFYATGDIIGDIRQAHC	excluded from 537 PLWH demographic analysis and CD4-logistic regression analysis	NO		R5	07_BC	0	YES	CSK	33	Male	2018-01-25	864	22	3844	YES	1985-01-01	Non sexual transmission	133	0	#DIV/0!	2007-07-18	2007-06-26	2007-07-18	EFV+3TC+AZT
FX17780	CTRPGNNTRKSIRIGPGQTFYATGDIIGDIRQAHC	enrolled			R5	07_BC	0	YES	CSK	34	Male	2019-03-28	816	22	4271	YES	1985-01-01	Non sexual transmission	133	0	#DIV/0!	2007-07-18	2007-06-26	2007-07-18	EFV+3TC+AZT
FX10133	CTRPSNNTRTSMTVAPGQVLYRTGEITGDIRRAYC	excluded from 537 PLWH demographic analysis and CD4-logistic regression analysis	NO		R5	01_AE	38	NO	CYL	39	Male	2016-06-30	436	19	788	YES	1977-10-18	Non sexual transmission	27	195	0.138462	2014-03-27	2014-04-15	2014-05-04	3TC+TDF
FX17096	CTRPSNNTRTSMTVAPGQVLYRTGEITGDIRRAYC	enrolled			R5	01_AE	38	NO	CYL	41	Male	2018-12-24	484	19	1695	YES	1977-10-18	Non sexual transmission	27	195	0.138462	2014-03-27	2014-04-15	2014-05-04	3TC+TDF
FX13238	CTRPSNNIRTSTRIGPGQIFYRTGDIIGDIRKAYC	excluded from 537 PLWH demographic analysis and CD4-logistic regression analysis	NO		X4	01_AE	14	YES	CYY	25	Male	2017-09-21	726	8	434	YES	1992-08-25	Sexual transmission	242	0	#DIV/0!	2016-06-30	2016-07-06	2016-07-14	EFV+3TC+TDF
FX14550	CTRPSNNIRTSTRIGPGQIFYRTGDIIGDIRKAYC	enrolled			X4	01_AE	14	YES	CYY	26	Male	2018-03-22	423	8	616	YES	1992-08-25	Sexual transmission	242	0	#DIV/0!	2016-06-30	2016-07-06	2016-07-14	EFV+3TC+TDF
FX11931	CTRPSNNTRTSITIGPGQVFYRTGEIIGDIRKAYC	excluded from 537 PLWH demographic analysis and CD4-logistic regression analysis	NO		R5	01_AE	22	YES	CZM	53	Male	2017-04-17	571	22	1509	YES	1964-03-19	N/A	329	302	1.0894	2013-02-06	2013-02-06	2013-02-28	NVP+3TC+TDF
FX15969	CTRPSNNTRTSITIGPGQVFYRTGEIIGDIRKAYC	enrolled			R5	01_AE	22	YES	CZM	54	Male	2018-08-21	820	22	2000	YES	1964-03-19	N/A	329	302	1.0894	2013-02-06	2013-02-06	2013-02-28	NVP+3TC+TDF
FX02132	CTRPFNNVKKRMTTGPGHVYYRTGEITGDIRKAYC	excluded from 537 PLWH demographic analysis and CD4-logistic regression analysis	NO		X4	01_AE	9	YES	FSC	44	Male	2013-02-21	754	0	447	YES	1969-01-22	Non sexual transmission	185	847	0.218418	2011-11-23	2011-12-02	2011-12-02	EFV+3TC+AZT
FX20722	CVRPNNNTRKSIRIGPGQTFFAHGEVIGDIRQAHC	enrolled			R5	07_BC	9	YES	FSC	51	Male	2020-03-24	705	0	3035	YES	1969-01-22	Non sexual transmission	185	847	0.218418	2011-11-23	2011-12-02	2011-12-02	EFV+3TC+AZT
FX05464	CTRPGNNTRQSIRIGPGQTIYATGDIIGDIRKAYC	excluded from 537 PLWH demographic analysis and CD4-logistic regression analysis	NO		R5	07_BC	47	NO	FYJ	42	Male	2014-06-09	718	501	771	YES	1972-02-10	Non sexual transmission	194	529	0.36673	2012-03-13	2010-12-15	2012-04-29	EFV+3TC+AZT
FX06914	CTRPGNNTRQSIRIGPGQTIYATGDIIGDIRKAYC	enrolled			R5	07_BC	47	NO	FYJ	43	Male	2015-02-04	492	501	1011	YES	1972-02-10	Non sexual transmission	194	529	0.36673	2012-03-13	2010-12-15	2012-04-29	EFV+3TC+AZT
FX09445	CTRPNNNTRKSIRIGPGQTFYATGDIIGDIRQAHC	excluded from 537 PLWH demographic analysis and CD4-logistic regression analysis	NO		R5	08_BC	0	YES	GSY	41	Male	2016-04-17	789	230	2610	YES	1975-01-01	Non sexual transmission	192	1446	0.13278	2009-02-23	2008-07-08	2009-02-23	NVP+3TC+D4T
FX14085	CTRPNNNTRKSIRIGPGQTFYATGDIIGDIRQAHC	enrolled			R5	08_BC	0	YES	GSY	42	Male	2017-12-25	426	230	3227	YES	1975-01-01	Non sexual transmission	192	1446	0.13278	2009-02-23	2008-07-08	2009-02-23	NVP+3TC+D4T
FX11920	CTRPSNNTRTGITIGPGQVFYRTGEIIGDIRRAYC	excluded from 537 PLWH demographic analysis and CD4-logistic regression analysis	NO		R5	01_AE	487	NO	HHP	52	Male	2017-04-17	776	2452	1949	YES	1965-08-02	Non sexual transmission	293	654	0.448012	2010-08-16	2005-03-30	2011-12-16	TDF+3TC+AZT
FX14242	CTRPSNNTRTGITIGPGQVFYRTGEIIGDIRRAYC	enrolled			R5	01_AE	487	NO	HHP	53	Male	2018-01-25	696	2452	2232	YES	1965-08-02	Non sexual transmission	293	654	0.448012	2010-08-16	2005-03-30	2011-12-16	TDF+3TC+AZT
FX05625	CTRPSNNTRTSIPIGPGQVFYQTGDIIGDIRKAYC	excluded from 537 PLWH demographic analysis and CD4-logistic regression analysis	NO		R5	01_AE	2	YES	HWY	67	Female	2014-06-30	462	18	1411	YES	1947-05-19	Sexual transmission	296	1383	0.214027	2010-08-17	2010-08-01	2010-08-19	NVP+3TC+D4T
FX07967	CTRPSNNTRTSIPIGPGQVFYQTGDIIGDIRKAYC	enrolled			R5	01_AE	2	YES	HWY	68	Female	2015-07-21	817	18	1797	YES	1947-05-19	Sexual transmission	296	1383	0.214027	2010-08-17	2010-08-01	2010-08-19	NVP+3TC+D4T
FX10236	CARPSNNTRKGTHIGPGQVFYRTGDIVGDIRNAYC	enrolled	YES	T1	X4	07_BC	8	YES	HXL	66	Female	2016-07-19	862	938	377	YES	1950-09-08	Sexual transmission	48	742	0.06469	2015-06-30	2012-12-12	2015-07-08	NVP+3TC+TDF
FX16541	CTRPSNNTRKGTHIGPGQVFYRTGDIIGDIRNAYC	excluded from 537 PLWH demographic analysis and CD4-logistic regression analysis		T2	R5	07_BC	8	YES	HXL	68	Female	2018-10-16	530	938	1196	YES	1950-09-08	Sexual transmission	48	742	0.06469	2015-06-30	2012-12-12	2015-07-08	NVP+3TC+TDF
FX18598	CTRPSNNTRKGTHIGPGQMFYRTGDIIGDIRNAYC	excluded from 537 PLWH demographic analysis and CD4-logistic regression analysis		T3	R5	07_BC	8	YES	HXL	69	Female	2019-06-21	908	938	1444	YES	1950-09-08	Sexual transmission	48	742	0.06469	2015-06-30	2012-12-12	2015-07-08	NVP+3TC+TDF
FX06947	CTRPNNNTRKSIRIGPGQAFYATGDIIGNIREAHC	excluded from 537 PLWH demographic analysis and CD4-logistic regression analysis	NO		R5	07_BC	166	NO	HXP	50	Male	2015-02-05	684	1645	918	YES	1965-10-26	Non sexual transmission	253	1350	0.187407	2012-02-17	2008-01-30	2012-08-01	EFV+3TC+AZT
FX09367	CTRPNNNTRKSIRIGPGQAFYATGDIIGNIREAHC	enrolled			R5	07_BC	166	NO	HXP	51	Male	2016-03-30	992	1645	1337	YES	1965-10-26	Non sexual transmission	253	1350	0.187407	2012-02-17	2008-01-30	2012-08-01	EFV+3TC+AZT
FX10743	CTRPSNIVRTSFRIGPGQPFYGTGSITGDIRKANC	excluded from 537 PLWH demographic analysis and CD4-logistic regression analysis	NO		X4	01_AE	21	YES	HXY	46	Male	2016-11-03	784	1812	1130	YES	1970-12-04	Non sexual transmission	323	0	#DIV/0!	2013-09-09	2008-10-14	2013-09-30	3TC+EFV+AZT
FX13451	CTRPSNIVRTSFRIGPGQPFYGTGSITGDIRKANC	enrolled			X4	01_AE	21	YES	HXY	47	Male	2017-10-24	979	1812	1485	YES	1970-12-04	Non sexual transmission	323	0	#DIV/0!	2013-09-09	2008-10-14	2013-09-30	3TC+EFV+AZT
FX14481	CTRPNNNTRKSIRIGPGQTFYATGEVTGNIRQAYC	excluded from 537 PLWH demographic analysis and CD4-logistic regression analysis	NO		R5	07_BC	21	YES	JMCX	32	Male	2018-03-15	629	15	251	YES	1986-05-15	Sexual transmission	270	2228	0.121185	2017-06-16	2017-06-22	2017-07-07	EFV+TDF+3TC
FX17696	CTRPNNNTRKSIRIGPGQTFYAQGDIIGDIRQAHC	enrolled			R5	07_BC	21	YES	JMCX	33	Male	2019-03-22	851	15	623	YES	1986-05-15	Sexual transmission	270	2228	0.121185	2017-06-16	2017-06-22	2017-07-07	EFV+TDF+3TC
FX08621	CTRPSNNTRTSVPMGPGHVFYRTGDIIGDIRKAYC	excluded from 537 PLWH demographic analysis and CD4-logistic regression analysis	NO		R5	01_AE	11	YES	LBR	61	Male	2015-11-23	925	18	1764	YES	1954-03-21	Sexual transmission	29	0	#DIV/0!	2011-01-13	2011-01-06	2011-01-24	D4T+EFV+3TC
FX09250	CTRPSNNTRTSVPMGPGHVFYRTGDIVGDIRKAYC	enrolled			R5	01_AE	11	YES	LBR	62	Male	2016-03-22	656	18	1884	YES	1954-03-21	Sexual transmission	29	0	#DIV/0!	2011-01-13	2011-01-06	2011-01-24	D4T+EFV+3TC
FX14782	CTRPSNNTRTGVHIGPGQSFYKTGEIIGNIRAAFC	excluded from 537 PLWH demographic analysis and CD4-logistic regression analysis	NO		R5	01_AE	126	NO	LQ	52	Male	2018-04-13	412	133	885	YES	1966-08-16	Sexual transmission	118	317	0.37224	2015-07-07	2015-06-30	2015-11-10	LPV+3TC+TDF
ZK00186	CTRPSNNTRTGVHIGPGQSFYKTGDIIGNIRAAFC	enrolled			R5	01_AE	126	NO	LQ	54	Male	2020-12-23	916	133	1870	YES	1966-08-16	Sexual transmission	118	317	0.37224	2015-07-07	2015-06-30	2015-11-10	LPV+3TC+TDF
FX17464	CTRPFNNTRTSTRIGPGQVFYRTGDIIGDIRNAYC	excluded from 537 PLWH demographic analysis and CD4-logistic regression analysis	NO		R5	01_AE	12	YES	LSK	66	Male	2019-03-07	533	606	984	YES	1953-09-25	Sexual transmission	166	0	#DIV/0!	2016-06-14	2014-10-29	2016-06-26	EFV+3TC+TDF
FX22934	CTRPFNNTRTSTRIGPGQVFYKTGDIIGDIRNAYC	enrolled			R5	01_AE	12	YES	LSK	67	Male	2020-09-20	983	606	1547	YES	1953-09-25	Sexual transmission	166	0	#DIV/0!	2016-06-14	2014-10-29	2016-06-26	EFV+3TC+TDF
FX14640	CTRPGNNTRKSIRIGPGQTFYATGDIIGDIRRAYC	excluded from 537 PLWH demographic analysis and CD4-logistic regression analysis	NO		R5	07_BC	179	NO	LXG	40	Female	2018-03-30	504	1522	1964	YES	1978-06-24	Non sexual transmission	348	475	0.732632	2012-05-17	2008-09-12	2012-11-12	EFV+3TC+TDF
FX20494	CTRPGNNTRKSIRIGPGQTFYATGDIIGDIRRAYC	enrolled			R5	07_BC	179	NO	LXG	42	Female	2020-01-20	552	1522	2625	YES	1978-06-24	Non sexual transmission	348	475	0.732632	2012-05-17	2008-09-12	2012-11-12	EFV+3TC+TDF
FX01767	CTRPSNNTRTSMTIGPGQVFYRTGEVIGDIRQAYC	excluded from 537 PLWH demographic analysis and CD4-logistic regression analysis	NO		R5	01_AE	17	YES	LY	35	Male	2012-11-21	914	666	194	YES	1977-09-13	Non sexual transmission	346	951	0.363828	2012-04-24	2010-07-15	2012-05-11	3TC+NVP+AZT
FX07237	CTRPSNNTRTSMTIGPGQVFYRTGEIIGDIRQAYC	enrolled			R5	01_AE	17	YES	LY	38	Male	2015-04-03	627	666	1057	YES	1977-09-13	Non sexual transmission	346	951	0.363828	2012-04-24	2010-07-15	2012-05-11	3TC+NVP+AZT
FX15645	CTRPSNNTRTSIRIGPGQTFYRTGAITGDIRQAHC	excluded from 537 PLWH demographic analysis and CD4-logistic regression analysis	NO		R5	01_AE	32	NO	LYH	22	Male	2018-07-05	803	39	633	YES	1996-03-09	Sexual transmission	442	1427	0.309741	2016-09-08	2016-09-01	2016-10-10	NVP+3TC+AZT
FX19612	CTRPSNNTRTSIRIGPGQTFYRTGAIIGDIRQAHC	enrolled			R5	01_AE	32	NO	LYH	23	Male	2019-10-15	671	39	1100	YES	1996-03-09	Sexual transmission	442	1427	0.309741	2016-09-08	2016-09-01	2016-10-10	NVP+3TC+AZT
FX07739	CTRPDNNTRKSMTIGPGKVFYRPGDIIGDIRKAYC	excluded from 537 PLWH demographic analysis and CD4-logistic regression analysis	NO		R5	01_AE	15	YES	LYY	59	Female	2015-06-17	427	7	1219	YES	1956-12-08	Sexual transmission	188	698	0.269341	2012-01-30	2012-02-07	2012-02-14	NVP+3TC+D4T
FX10217	CTRPDNNTRKSMTIGPGRVFYRPGDIIGNIRKAYC	excluded from 537 PLWH demographic analysis and CD4-logistic regression analysis			R5	01_AE	15	YES	LYY	60	Female	2016-07-18	960	7	1616	YES	1956-12-08	Sexual transmission	188	698	0.269341	2012-01-30	2012-02-07	2012-02-14	NVP+3TC+D4T
FX13002	CTRPDNNTRKSMTIGPGKVFYRPGDIIGNIRKAYC	enrolled			R5	01_AE	15	YES	LYY	61	Female	2017-8-30	484	7	2024	YES	1956-12-08	Sexual transmission	188	698	0.269341	2012-01-30	2012-02-07	2012-02-14	NVP+3TC+D4T
FX05874	CTRPNNNTRKSIRIGPGQTFYATGDIIGDIRQAHC	excluded from 537 PLWH demographic analysis and CD4-logistic regression analysis	NO		R5	08_BC	1	YES	MLB	37	Male	2014-07-28	490	125	1432	YES	1977-07-24	Non sexual transmission	115	245	0.469388	2010-08-25	2010-04-23	2010-08-26	NVP+3TC+D4T
FX22007	CTRPNNNTRKSIRIGPGQTFYATGDIIGDIRQAHC	enrolled			R5	08_BC	1	YES	MLB	43	Male	2020-07-08	526	125	3604	YES	1977-07-24	Non sexual transmission	115	245	0.469388	2010-08-25	2010-04-23	2010-08-26	NVP+3TC+D4T
FX12776	CTRPNNNTRKSIRIGPGQMFYKTEDIIGDIRAAYC	excluded from 537 PLWH demographic analysis and CD4-logistic regression analysis	NO		R5	01_AE	7	YES	PWQ	50	Male	2017-07-27	647	28	772	YES	1967-01-17	Sexual transmission	183	572	0.31993	2015-06-09	2015-05-19	2015-06-16	EFV+3TC+TDF
FX15865	CTRPNNNTRKSIRIGPGQMFYRTEDIIGNIRAAYC	excluded from 537 PLWH demographic analysis and CD4-logistic regression analysis			R5	01_AE	7	YES	PWQ	51	Male	2018-08-03	421	28	1144	YES	1967-01-17	Sexual transmission	183	572	0.31993	2015-06-09	2015-05-19	2015-06-16	EFV+3TC+TDF
FX18131	CTRPNNNTRKSIRIGPGQMFYRTEDVIGDIRAAYC	enrolled			R5	01_AE	7	YES	PWQ	52	Male	2019-05-10	457	28	1424	YES	1967-01-17	Sexual transmission	183	572	0.31993	2015-06-09	2015-05-19	2015-06-16	EFV+3TC+TDF
FX11235	CTRPSNNTRQSTRIGPGQVFFSTGEIIGDIRKAYC	excluded from 537 PLWH demographic analysis and CD4-logistic regression analysis	NO		X4	01_AE	30	YES	QJC	43	Male	2017-01-05	709	466	297	YES	1974-01-08	Sexual transmission	3	204	0.0147059	2016-02-13	2014-12-04	2016-03-14	LPV+3TC+TDF
FX13911	CTRPSNNTRQSTRIGPGQVFFSTGEIIGDIRKAYC	excluded from 537 PLWH demographic analysis and CD4-logistic regression analysis			X4	01_AE	30	YES	QJC	43	Male	2017-11-28	505	466	624	YES	1974-01-08	Sexual transmission	3	204	0.0147059	2016-02-13	2014-12-04	2016-03-14	LPV+3TC+TDF
FX18756	CTRPSNNTRQSTRIGPGQVFFSTGEIIGDIRKAYC	enrolled			X4	01_AE	30	YES	QJC	45	Male	2019-07-09	484	466	1212	YES	1974-01-08	Sexual transmission	3	204	0.0147059	2016-02-13	2014-12-04	2016-03-14	LPV+3TC+TDF
FX06887	CTRPSNNTRESTAIGPGQAFYRTGDIIGDIRKAYC	excluded from 537 PLWH demographic analysis and CD4-logistic regression analysis	NO		R5	01_AE	1528	NO	RFJ	52	Female	2015-02-02	448	1528	2109	YES	1963-06-20	N/A	47	624	0.0753205	2005-02-17	2005-02-17	2009-04-25	NVP+3TC+D4T
FX18342	CTRPSNNTRESTAIGPGQAFYRTGDIIGDIRKAYC	enrolled			R5	01_AE	1528	NO	RFJ	56	Female	2019-05-29	727	1528	3686	YES	1963-06-20	N/A	47	624	0.0753205	2005-02-17	2005-02-17	2009-04-25	NVP+3TC+D4T
FX04647	CTRPSNNTRTSMTIGPGQVFYRTGNIIGNIRKAYC	excluded from 537 PLWH demographic analysis and CD4-logistic regression analysis	YES	T1	R5	01_AE	0	YES	STD	35	Male	2014-03-13	580	1134	1765	YES	1979-01-01	Non sexual transmission	24	886	0.027088	2009-05-13	2006-04-05	2009-05-13	NVP
FX18200	CTRPSNYVRKRMTIGPGHVYYSTGNIVGDIRKAYC	enrolled		T2	X4	01_AE	0	YES	STD	40	Male	2019-05-21	428	1134	3660	YES	1979-01-01	Non sexual transmission	24	886	0.027088	2009-05-13	2006-04-05	2009-05-13	NVP
FX11345	CTRPNNNTRKSIRIGPGQAFYAYGDIIGDIRQAHC	excluded from 537 PLWH demographic analysis and CD4-logistic regression analysis	NO		R5	07_BC	7	YES	SYH	37	Female	2017-01-19	828	2943	1553	YES	1980-04-24	Sexual transmission	138	893	0.154535	2012-10-12	2004-09-28	2012-10-19	NVP+3TC+D4T
FX19164	CTRPNNNTRKSIRIGPGQAFYAYGDIIGDIRQAHC	excluded from 537 PLWH demographic analysis and CD4-logistic regression analysis			R5	07_BC	7	YES	SYH	39	Female	2019-08-22	640	2943	2498	YES	1980-04-24	Sexual transmission	138	893	0.154535	2012-10-12	2004-09-28	2012-10-19	NVP+3TC+D4T
FX22255	CTRPNNNTRKSIRIGPGQAFYAYGDIIGDIRQAHC	enrolled			R5	07_BC	7	YES	SYH	40	Female	2020-09-07	992	2943	2880	YES	1980-04-24	Sexual transmission	138	893	0.154535	2012-10-12	2004-09-28	2012-10-19	NVP+3TC+D4T
FX12737	CTRPCNNTRRSIRIGPGQAFYATGDIIGDIRQAHC	excluded from 537 PLWH demographic analysis and CD4-logistic regression analysis	NO		R5	07_BC	0	YES	SZG	47	Male	2017-07-26	617	36	3652	YES	1970-02-04	Non sexual transmission	199	0	#DIV/0!	2007-07-27	2007-06-21	2007-07-27	NVP+D4T+3TC
FX14637	CARPNNNTRTSIRIGPGQAFYATGDIIGDIRQAYC	enrolled			R5	07_BC	0	YES	SZG	48	Male	2018-03-30	699	36	3899	YES	1970-02-04	Non sexual transmission	199	0	#DIV/0!	2007-07-27	2007-06-21	2007-07-27	NVP+D4T+3TC
FX06025	CTRPSNNTRKSVGIGPGQTIYATGQIIGDIRQAHC	enrolled	YES	T1	X4	07_BC	5	YES	WCE	40	Male	2014-08-28	464	13	1451	YES	1974-09-16	Non sexual transmission	75	3999	0.0187547	2010-09-02	2010-08-25	2010-09-07	NVP+3TC+D4T
FX13210	CTRPSNNTRRSVGIGPGQTIYATGQIIGDIRQAHC	excluded from 537 PLWH demographic analysis and CD4-logistic regression analysis		T3	R5	07_BC	5	YES	WCE	43	Male	2017-09-20	523	13	2570	YES	1974-09-16	Non sexual transmission	75	3999	0.0187547	2010-09-02	2010-08-25	2010-09-07	NVP+3TC+D4T
FX05580	CTRPNNNTRKSIRIGPGQTFYATGDIIGNIREAHC	excluded from 537 PLWH demographic analysis and CD4-logistic regression analysis	NO		R5	07_BC	47	NO	XKJ	35	Male	2014-06-20	913	843	1502	YES	1979-01-04	Non sexual transmission	304	1805	0.168421	2010-03-24	2008-01-18	2010-05-10	EFV+D4T+3TC
FX12522	CTRPNNNTRKSIRIGPGQTFYATGEIIGNIRGAYC	enrolled			R5	07_BC	47	NO	XKJ	38	Male	2017-6-28	840	843	2606	YES	1979-01-04	Non sexual transmission	304	1805	0.168421	2010-03-24	2008-01-18	2010-05-10	EFV+D4T+3TC
FX05979	CTRPYNNTRRRMTMGPGHVFYRTGEIIGDIRKAYC	enrolled	YES	T1	X4	01_AE	48	NO	YJB	30	Male	2014-08-11	865	282	838	YES	1984-02-25	Sexual transmission	246	1302	0.18894	2012-03-08	2011-07-18	2012-04-25	NVP+3TC+D4T
FX08951	CTRPSNNTRKSMNIGPGRVFYRTGDIIGDIRKAYC	excluded from 537 PLWH demographic analysis and CD4-logistic regression analysis		T2	R5	01_AE	48	NO	YJB	32	Male	2016-01-12	511	282	1357	YES	1984-02-25	Sexual transmission	246	1302	0.18894	2012-03-08	2011-07-18	2012-04-25	NVP+3TC+D4T
FX02126	CTRPFNNVKKRMTTGPGHVYYRTGEITGDIRKAYC	excluded from 537 PLWH demographic analysis and CD4-logistic regression analysis	NO		X4	01_AE	18	YES	YQW	40	Male	2013-02-20	488	18	453	YES	1973-12-09	Sexual transmission	70	1730	0.0404624	2011-11-07	2011-11-07	2011-11-25	EFV+3TC+AZT
FX04036	CTRPFNNVKKRMTTGPGHVYYRTGEITGDIRKAYC	enrolled			X4	01_AE	18	YES	YQW	40	Male	2013-11-06	443.14	18	712	YES	1973-12-09	Sexual transmission	70	1730	0.0404624	2011-11-07	2011-11-07	2011-11-25	EFV+3TC+AZT
FX11503	CTRPFNYTRIRMTIGPGKVFYRTGEIIGDIRKAYC	excluded from 537 PLWH demographic analysis and CD4-logistic regression analysis	NO		X4	01_AE	22	YES	YXQ	40	Male	2017-02-27	911	75	1290	YES	1977-07-27	Non sexual transmission	148	583	0.253859	2013-07-26	2013-06-03	2013-08-17	NVP+3TC+AZT
FX14329	CTRPSNNTRIRMTIGPGKVFYRTGEIIGDIRKAYC	enrolled			X4	01_AE	22	YES	YXQ	41	Male	2018-02-08	742	75	1636	YES	1977-07-27	Non sexual transmission	148	583	0.253859	2013-07-26	2013-06-03	2013-08-17	NVP+3TC+AZT
FX08712	CTRPGNNTRKSIRIGPGQTFYATGEIIGDIRQAHC	excluded from 537 PLWH demographic analysis and CD4-logistic regression analysis	NO		R5	07_BC	8	YES	YYN	68	Male	2015-11-26	588	502	743	YES	1947-03-09	Sexual transmission	172	0	#DIV/0!	2013-11-05	2012-06-29	2013-11-13	EFV+3TC+TDF
FX10075	CTRPGNNTRKSIRIGPGQTFYATGEIIGDIRQAHC	enrolled			R5	07_BC	8	YES	YYN	69	Male	2016-06-22	934	502	952	YES	1947-03-09	Sexual transmission	172	0	#DIV/0!	2013-11-05	2012-06-29	2013-11-13	EFV+3TC+TDF
FX03305	CTRPSNNTRTSMNIGPLRVFYRTGEIIGDIRQAFC	excluded from 537 PLWH demographic analysis and CD4-logistic regression analysis	NO		R5	01_AE	53	NO	ZHX	39	Male	2013-07-23	965	50	935	YES	1974-02-07	Non sexual transmission	72	1229	0.0585842	2010-11-08	2010-11-11	2010-12-31	NVP+D4T+3TC
FX07006	CTRPSDNIRTSIAIGPGQVFYRTGEIIGDIRKASC	enrolled			X4	07_BC	53	NO	ZHX	41	Male	2015-03-12	488	50	1532	YES	1974-02-07	Non sexual transmission	72	1229	0.0585842	2010-11-08	2010-11-11	2010-12-31	NVP+D4T+3TC
FX02110	CTRPSNNTRTRVTMGPGRVFYKTGEIIGDIRKAHC	excluded from 537 PLWH demographic analysis and CD4-logistic regression analysis	NO		X4	07_BC	8	YES	ZJK	37	Male	2013-02-18	486	1847	873	YES	1976-09-10	Non sexual transmission	38	606	0.0627063	2010-09-21	2005-09-08	2010-09-29	EFV+3TC+AZT
FX07046	CTRPSNNTRTSITIGPGQVFYRTGEIVGDIRKAYC	excluded from 537 PLWH demographic analysis and CD4-logistic regression analysis			R5	01_AE	8	YES	ZJK	39	Male	2015-03-18	666	1847	1631	YES	1976-09-10	Non sexual transmission	38	606	0.0627063	2010-09-21	2005-09-08	2010-09-29	EFV+3TC+AZT
FX09368	CTRPSNNTRTRVTMGPGRVFYKTGEIIGDIRKAHC	enrolled			X4	07_BC	8	YES	ZJK	40	Male	2016-03-30	570	1847	2009	YES	1976-09-10	Non sexual transmission	38	606	0.0627063	2010-09-21	2005-09-08	2010-09-29	EFV+3TC+AZT
FX05969	CTRPSNNTRTSIHIGPGQVFYRTGEIIGDIRRAYC	excluded from 537 PLWH demographic analysis and CD4-logistic regression analysis	NO		R5	01_AE	0	YES	ZWJ	62	Male	2014-08-08	414	9	2140	YES	1952-01-01	Sexual transmission	23	0	#DIV/0!	2008-09-28	2008-09-19	2008-09-28	EFV+3TC+D4T
FX13012	CTRPSNNTRTSVHIGPGQVFYRTGEIIGDIRRAYC	enrolled			R5	01_AE	0	YES	ZWJ	65	Male	2017-8-30	808	9	3258	YES	1952-01-01	Sexual transmission	23	0	#DIV/0!	2008-09-28	2008-09-19	2008-09-28	EFV+3TC+D4T
FX03438	CTRPSNNTRTSMTMGPGRVFYRTGEIIGDIRKAHC	excluded from 537 PLWH demographic analysis and CD4-logistic regression analysis	YES	T1	R5	01_AE	30	YES	ZZP	35	Male	2013-08-12	528	196	473	YES	1978-02-23	Non sexual transmission	55	585	0.0940171	2012-03-27	2011-10-13	2012-04-26	3TC+NVP+AZT
FX05310	CTRPSNNTRTSMTMGPGRVFYKTGEIIGDIRKAHC	excluded from 537 PLWH demographic analysis and CD4-logistic regression analysis		T2	X4	01_AE	30	YES	ZZP	36	Male	2014-05-23	758	196	757	YES	1978-02-23	Non sexual transmission	55	585	0.0940171	2012-03-27	2011-10-13	2012-04-26	3TC+NVP+AZT
FX07602	CTRPSNNTRTSMPMGLGKVFYRTGEIIGDIRKAHC	enrolled		T3	X4	01_AE	30	YES	ZZP	37	Male	2015-06-03	764	196	1133	YES	1978-02-23	Non sexual transmission	55	585	0.0940171	2012-03-27	2011-10-13	2012-04-26	3TC+NVP+AZT
FX06228	CTRPFINTRKRMTMGPGHVFYRTGDIIGDIRRAYC	excluded from 537 PLWH demographic analysis and CD4-logistic regression analysis	YES	T1	X4	01_AE	2	YES	LGS	78	Male	2014-10-13	488	255	108	NO	1936-06-12	Sexual transmission	118	549	0.214936	2014-06-25	2013-10-15	2014-06-27	NRTIs + NNRTIs
FX12668	CTRPSNNTRTSIPIGPGQVFYRTGAITGDIRNAYC	enrolled		T2	R5	01_AE	2	YES	LGS	81	Male	2017-07-21	559	255	1120	YES	1936-06-12	Sexual transmission	118	549	0.214936	2014-06-25	2013-10-15	2014-06-27	NRTIs + NNRTIs
